# Supplementary material for: In Depth Topological Analysis of Arabidopsis Mid-SUN Proteins and Their Interaction with the Membrane-Bound Transcription Factor MaMYB
Source: Plants (Basel). 2023 Apr 27;12(9):1787. doi: 10.3390/plants12091787 (PMC10180911; doi:10.3390/plants12091787)
Supplement: Supplementary file 1 [file plants-12-01787-s001.zip]

Archive with 1 entries (1 files):
- plants-2318406-supplementary.pdf
